# Supplementary material for: Computational design of dynamic receptor—peptide signaling complexes applied to chemotaxis
Source: Nat Commun. 2023 May 19;14:2875. doi: 10.1038/s41467-023-38491-9 (PMC10198977; doi:10.1038/s41467-023-38491-9)
Supplement: Supplementary file 4 — Source Data [file 41467_2023_38491_MOESM4_ESM.xlsx]

## Sheet: Figure 2c
Figure 2c
	log[WT CXCL12(1-17)]	WT CXCR4			Csel1
	-4.17653	84.4534	83.4696		99.9961	99.0291
	-4.65365	62.5022	62.6195		85.502	84.1736
	-5.13077	35.993	39.2443		48.3068	58.7067
	-5.60789	12.5404	16.9401		29.2483	26.1993
	-6.08501	10.2917	3.15558		14.7479	3.76747
	-8	-1.02924	1.03596		0.56222	-0.555501

## Sheet: Figure 2d
Figure 2d
	log[WT CXCL12(1-17)]	WT CXCR4				Csel1
	-3.824	129.6	128.9	104.4		153.2	133	135.3
	-4.125	116.3	94	67.76		161.1	105.2	104.4
	-4.426	113.5	73.29	62.51		143.1	89.94	91.91
	-4.727	75.25	58.98	46.36		95.68	87.29	78.4
	-5.028	35.58	17.84	29.7		49.35	46.32	60.05
	-5.329	20.4	29.64	18.67		32.03	47.17	39.06
	-5.63	5.28	4.912	32.75		5.312	2.049	45.44
	-7	11.23	17.91	22.48		5.177	21.08	26.31

## Sheet: Figure 2e
Figure 2e
	log[WT CXCL12(1-17)]	WT CXCR4			Csel2
	-4.17653	84.4534	83.4696		72.4096	74.7483
	-4.65365	62.5022	62.6195		64.0023	69.0969
	-5.13077	35.993	39.2443		48.3535	49.7699
	-5.60789	12.5404	16.9401		28.5332	31.2779
	-6.08501	10.2917	3.15558		15.5482	17.7069
	-8	-1.02924	1.03596		-0.296653	0.303372

## Sheet: Figure 2f
Figure 2f
	log[WT CXCL12(1-17)]	WT CXCR4				Csel2
	-3.824	129.6	128.9	104.4		113.6	95.95
	-4.125	116.3	94	67.76		104.7	119.2	99.25
	-4.426	113.5	73.29	62.51		97.62	123	94.64
	-4.727	75.25	58.98	46.36		78.4	107.1	98.48
	-5.028	35.58	17.84	29.7		64.1	63.88	65.24
	-5.329	20.4	29.64	18.67		23.62	45.95	37.18
	-5.63	5.28	4.912	32.75		12.83	28.33	36.91
	-7	11.23	17.91	22.48		14.5	17.41	26.84

## Sheet: Figure 2g
Figure 2g
	log[WT CXCL12(1-17)]	WT CXCR4			S178A CXCR4			L41A CXCR4			H113N CXCR4			Cdyn (L41A+S178A+H113N)
	-3.69897	93.2986	90.1771		95.7398	84.4447		92.7637	105.609		103.46	104.513		138.593	133.359
	-4.17653	88.5188	90.2281		99.1247	96.1811		113.479	106.865		126.563	122.665		145.899	143.946
	-4.65365	58.0188	65.2154		89.2716	83.3572		94.2436	105.703		123.406	111.299		140.378	134.457
	-5.13077	40.4727	41.5282		58.9483	64.0633		53.0647	59.3235		93.0499	103.003		121.367	126.159
	-5.6073	20.679	16.4593		22.8409	29.1204		19.6159	6.82547		57.3838	59.4731		102.203	95.1706
	-8	2.06302	-2.32724		-3.20854	3.23602		2.14257	-3.53583		-2.79757	-0.245658		-1.04593	-1.38279

## Sheet: Figure 2h
Figure 2h
	log[WT CXCL12(1-17)]	Csel2+H113A			Csel2+H113M			Csel2+F178A+H113N			Csel2+H113N
	-3.69897	96.8742	95.2463		110.457	106.345		118.101	118.663		122.726	126.499
	-4.17653	87.9703	88.0246		105.885	107.077		115.086	115.784		130.146	125.266
	-4.65365	76.0457	78.9385		90.3528	90.836		103.127	105.192		119.461	121.847
	-5.13077	60.0486	64.4479		70.6929	76.7989		83.4476	84.2409		100.54	106.655
	-5.6073	41.4707	37.5676		43.881	44.0231		59.8787	50.177		82.6652	82.4578
	-8	1.61404	-1.87827		-0.345295	0.0810695		0.641804	-0.906029		0.790062	-3.21879
		Csel2
	-4.17653	72.4096	74.7483
	-4.65365	64.0023	69.0969
	-5.13077	48.3535	49.7699
	-5.60789	28.5332	31.2779
	-6.08501	15.5482	17.7069
	-8	-0.296653	0.303372

## Sheet: Figure 3a
Figure 3a
		Gi BRET (dEC50)				Efficacy, Gi (%WT-WT)
						Mean	SD
	Csel2 vs Y7L	-0.2255	-0.0185	-0.357		82.0584	0.505188
	Csel2 vs WT	-0.3435	-0.6575	-0.593		83.09	7.41
	WT vs Y7L	0.3425	0.267	0.275		115.8	9.6

## Sheet: Figure 3b
Figure 3b
		Gi BRET (dEC50)						Efficacy, Gi (%WT-WT)
								Mean	SD
	Cdyn vs WT	-0.9945	-1.6855	-0.905				138	16.3
	Cdyn vs V3W	-1.8535	-2.0125	-2.163				130.6	20.1
	Cdyn vs V3Y	-2.1375	-1.6575	-1.8525	-1.6695	-1.8605		132	11.2

## Sheet: Figure 3c
Figure 3c
		Gi BRET (dEC50)					Efficacy, Gi (%WT-WT)
							Mean	SD
	Csedy vs WT	-0.8885	-1.3955	-1.6255	-1.3975		134.3	6
	Csedy vs V3W-Y7L	-1.6525	-2.5125	-1.456			135.5	7.8
	Csedy vs V3Y-Y7L	-2.4275	-1.8215	-2.0495	-2.4655		128.9	5.3

## Sheet: Figure 3d
Figure 3d
		Efficacy (% WT)			log(EC50)
	Receptor : Peptide pairing (assay)	Average (n=3)	standard error
	WT : WT (Gi)	100	1.21617		-4.95	-5.011	-4.922
	WT : WT (Ca)	100	5.02857		-4.891	-5.067	-4.816
	Cdyn : V3Y (Gi)	115.633	1.28106		-6.861	-6.678	-6.869
	Cdyn : V3Y (Ca)	139.5	2.22785		-5.865	-5.854	-5.972
	Csedy : V3Y-Y7L (Gi)	105.533	2.73394		-6.83	-7.058	-7.474
	Csedy : V3Y-Y7L (Ca)	102.027	6.12759		-5.519	-5.737	-5.907

[truncated: 24 more sheets: Figure 3f, Figure 4a, Figure 4b, Figure 4c, Figure 4d, Figure 5b, Figure 5c, Figure S1a, Figure S1b, Figure S2a, Figure S2b, Figure S3a, Figure S3b, Figure S3c, Figure S3d, Figure S3e, Figure S3f, Figure S3g, Figure S3h, Figure S4a …]
